# Supplementary material for: Huntsman spiders of the genus Sinopoda (Araneae, Sparassidae, Heteropodinae) from the Honghe Hani and Yi Autonomous Prefecture, southwestern China, with descriptions of two new species
Source: Zookeys. 2026 May 28;1280:301–20. doi: 10.3897/zookeys.1280.183824 (PMC13393487; doi:10.3897/zookeys.1280.183824)
Supplement: XML Treatment for Sinopoda [file zookeys.1280.183824-treatment1.xml]

<!DOCTYPE tp:taxon-treatment
  PUBLIC "-//TaxonX//DTD Taxonomic Treatment Publishing DTD v0 20100105//EN" "tax-treatment-NSO.dtd">
<tp:taxon-treatment xmlns:tp="http://www.plazi.org/taxpub"><tp:treatment-meta><kwd-group><label>Taxon classification</label><kwd>
                <named-content content-type="kingdom">Animalia</named-content>
              </kwd><kwd>
                <named-content content-type="order">Araneae</named-content>
              </kwd><kwd>
                <named-content content-type="family">Sparassidae</named-content>
              </kwd></kwd-group><mixed-citation publication-type="journal"><person-group><name><surname>Zhang</surname><given-names>Chengwen</given-names></name><name><surname>Xing</surname><given-names>Yuanqian</given-names></name><name><surname>Zhong</surname><given-names>Yang</given-names></name><name><surname>Yu</surname><given-names>Hao</given-names></name></person-group><article-title>Huntsman spiders of the genus <italic><tp:taxon-name><tp:taxon-name-part taxon-name-part-type="genus" reg="Sinopoda">Sinopoda</tp:taxon-name-part></tp:taxon-name></italic>
              (<tp:taxon-name><tp:taxon-name-part taxon-name-part-type="order" reg="Araneae">Araneae</tp:taxon-name-part></tp:taxon-name>, <tp:taxon-name><tp:taxon-name-part taxon-name-part-type="family" reg="Sparassidae">Sparassidae</tp:taxon-name-part></tp:taxon-name>, <tp:taxon-name><tp:taxon-name-part taxon-name-part-type="subfamily" reg="Heteropodinae">Heteropodinae</tp:taxon-name-part></tp:taxon-name>) from the Honghe Hani and Yi
          Autonomous Prefecture, southwestern China, with descriptions of two new
          species</article-title><source>Zookeys</source><day>28</day><month>05</month><year>2026</year><volume>1280</volume><fpage>301</fpage><lpage>320</lpage><pub-id pub-id-type="doi">10.3897/zookeys.1280.183824</pub-id></mixed-citation></tp:treatment-meta><tp:nomenclature><label>Genus</label><tp:taxon-name><object-id xmlns:xlink="http://www.w3.org/1999/xlink" content-type="arpha" xlink:type="simple">4862F2C7-5B2A-5EF9-835F-FA9F8F6D3B0F</object-id>
              <tp:taxon-name-part taxon-name-part-type="genus" reg="Sinopoda">Sinopoda</tp:taxon-name-part>
            </tp:taxon-name><tp:taxon-authority>Jäger, 1999</tp:taxon-authority></tp:nomenclature><tp:treatment-sec sec-type="Type species"><title>Type species.</title><p><italic><tp:taxon-name><tp:taxon-name-part taxon-name-part-type="genus" reg="Sarotes">Sarotes</tp:taxon-name-part>
                  <tp:taxon-name-part taxon-name-part-type="species" reg="forcipatus">forcipatus</tp:taxon-name-part></tp:taxon-name></italic> (Karsch, 1881) from
              China and Japan.</p></tp:treatment-sec><tp:treatment-sec sec-type="Diagnosis"><title>Diagnosis.</title><p>See <xref ref-type="bibr" rid="B5">Jäger (1999)</xref>, <xref ref-type="bibr" rid="B10">Liu et al. (2008)</xref>, <xref ref-type="bibr" rid="B14">Zhang et al.
                (2015)</xref> and <xref ref-type="bibr" rid="B3">Grall and Jäger (2020)</xref>.</p></tp:treatment-sec><tp:treatment-sec sec-type="Distribution"><title>Distribution.</title><p>Widely distributed in East Asia (75 species in China, 16 species in Japan and Korea),
              Southeast Asia (50 species in Brunei, Indonesia, Laos, Malaysia, Myanmar, Thailand and
              Vietnam), and South Asia (1 species in India). Also see fig. 1B, C in <xref ref-type="bibr" rid="B15">Zhang et al. (2021)</xref>.</p></tp:treatment-sec><ref-list><ref id="B5"><mixed-citation xmlns:xlink="http://www.w3.org/1999/xlink" xlink:type="simple">Jäger P (1999) <italic><tp:taxon-name><tp:taxon-name-part taxon-name-part-type="genus">Sinopoda</tp:taxon-name-part></tp:taxon-name></italic>,
          a new genus of <tp:taxon-name><tp:taxon-name-part taxon-name-part-type="subfamily">Heteropodinae</tp:taxon-name-part></tp:taxon-name>
              (<tp:taxon-name><tp:taxon-name-part taxon-name-part-type="order">Araneae</tp:taxon-name-part></tp:taxon-name>, <tp:taxon-name><tp:taxon-name-part taxon-name-part-type="family">Sparassidae</tp:taxon-name-part></tp:taxon-name>) from
          Asia. The Journal of Arachnology 27: 19–24. <ext-link xlink:type="simple" ext-link-type="doi" xlink:href="10.5281/zenodo.16298986">https://doi.org/10.5281/zenodo.16298986</ext-link></mixed-citation></ref><ref id="B10"><mixed-citation xmlns:xlink="http://www.w3.org/1999/xlink" xlink:type="simple">Liu J, Li SQ, Jäger P (2008) New cave-dwelling huntsman spider species of
          the genus <italic><tp:taxon-name><tp:taxon-name-part taxon-name-part-type="genus">Sinopoda</tp:taxon-name-part></tp:taxon-name></italic>
              (<tp:taxon-name><tp:taxon-name-part taxon-name-part-type="order">Araneae</tp:taxon-name-part></tp:taxon-name>: <tp:taxon-name><tp:taxon-name-part taxon-name-part-type="family">Sparassidae</tp:taxon-name-part></tp:taxon-name>) from
          southern China. Zootaxa 1857(1): 1–20. <ext-link xlink:type="simple" ext-link-type="doi" xlink:href="10.11646/zootaxa.1857.1.1">https://doi.org/10.11646/zootaxa.1857.1.1</ext-link></mixed-citation></ref><ref id="B14"><mixed-citation xmlns:xlink="http://www.w3.org/1999/xlink" xlink:type="simple">Zhang BS, Zhang ZS, Zh ang F (2015) Three new
                <italic><tp:taxon-name><tp:taxon-name-part taxon-name-part-type="genus">Sinopoda</tp:taxon-name-part></tp:taxon-name></italic> species
              (<tp:taxon-name><tp:taxon-name-part taxon-name-part-type="order">Araneae</tp:taxon-name-part></tp:taxon-name>: <tp:taxon-name><tp:taxon-name-part taxon-name-part-type="family">Sparassidae</tp:taxon-name-part></tp:taxon-name>) from
          southern China. Zootaxa 3974(1): 59–75. <ext-link xlink:type="simple" ext-link-type="doi" xlink:href="10.11646/zootaxa.3974.1.4">https://doi.org/10.11646/zootaxa.3974.1.4</ext-link></mixed-citation></ref><ref id="B3"><mixed-citation xmlns:xlink="http://www.w3.org/1999/xlink" xlink:type="simple">Grall E, Jäger P (2020) Forty-seven new species of
                <italic><tp:taxon-name><tp:taxon-name-part taxon-name-part-type="genus">Sinopoda</tp:taxon-name-part></tp:taxon-name></italic> from Asia with a
          considerable extension of the distribution range to the south and description of a new
          species group (<tp:taxon-name><tp:taxon-name-part taxon-name-part-type="family">Sparassidae</tp:taxon-name-part></tp:taxon-name>: <tp:taxon-name><tp:taxon-name-part taxon-name-part-type="subfamily">Heteropodinae</tp:taxon-name-part></tp:taxon-name>).
          Zootaxa 4797(1): 1–101. <ext-link xlink:type="simple" ext-link-type="doi" xlink:href="10.11646/zootaxa.4797.1.1">https://doi.org/10.11646/zootaxa.4797.1.1</ext-link></mixed-citation></ref><ref id="B15"><mixed-citation xmlns:xlink="http://www.w3.org/1999/xlink" xlink:type="simple">Zhang H, Zhong Y, Zhu Y, Agnarsson I, Liu J (2021) A molecular phylogeny of
          the Chinese <italic><tp:taxon-name><tp:taxon-name-part taxon-name-part-type="genus">Sinopoda</tp:taxon-name-part></tp:taxon-name></italic> spiders
              (<tp:taxon-name><tp:taxon-name-part taxon-name-part-type="family">Sparassidae</tp:taxon-name-part></tp:taxon-name>, <tp:taxon-name><tp:taxon-name-part taxon-name-part-type="subfamily">Heteropodinae</tp:taxon-name-part></tp:taxon-name>):
          implications for taxonomy. PeerJ 9(e11775): 1–26. <ext-link xlink:type="simple" ext-link-type="doi" xlink:href="10.7717/peerj.11775">https://doi.org/10.7717/peerj.11775</ext-link></mixed-citation></ref></ref-list></tp:taxon-treatment>
