# Supplementary material for: Huntsman spiders of the genus Sinopoda (Araneae, Sparassidae, Heteropodinae) from the Honghe Hani and Yi Autonomous Prefecture, southwestern China, with descriptions of two new species
Source: Zookeys. 2026 May 28;1280:301–20. doi: 10.3897/zookeys.1280.183824 (PMC13393487; doi:10.3897/zookeys.1280.183824)
Supplement: XML Treatment for Sinopoda honghe [file zookeys.1280.183824-treatment2.xml]

<!DOCTYPE tp:taxon-treatment
  PUBLIC "-//TaxonX//DTD Taxonomic Treatment Publishing DTD v0 20100105//EN" "tax-treatment-NSO.dtd">
<tp:taxon-treatment xmlns:tp="http://www.plazi.org/taxpub"><tp:treatment-meta><kwd-group><label>Taxon classification</label><kwd>
                <named-content content-type="kingdom">Animalia</named-content>
              </kwd><kwd>
                <named-content content-type="order">Araneae</named-content>
              </kwd><kwd>
                <named-content content-type="family">Sparassidae</named-content>
              </kwd></kwd-group><mixed-citation publication-type="journal"><person-group><name><surname>Zhang</surname><given-names>Chengwen</given-names></name><name><surname>Xing</surname><given-names>Yuanqian</given-names></name><name><surname>Zhong</surname><given-names>Yang</given-names></name><name><surname>Yu</surname><given-names>Hao</given-names></name></person-group><article-title>Huntsman spiders of the genus <italic><tp:taxon-name><tp:taxon-name-part taxon-name-part-type="genus" reg="Sinopoda">Sinopoda</tp:taxon-name-part></tp:taxon-name></italic>
              (<tp:taxon-name><tp:taxon-name-part taxon-name-part-type="order" reg="Araneae">Araneae</tp:taxon-name-part></tp:taxon-name>, <tp:taxon-name><tp:taxon-name-part taxon-name-part-type="family" reg="Sparassidae">Sparassidae</tp:taxon-name-part></tp:taxon-name>, <tp:taxon-name><tp:taxon-name-part taxon-name-part-type="subfamily" reg="Heteropodinae">Heteropodinae</tp:taxon-name-part></tp:taxon-name>) from the Honghe Hani and Yi
          Autonomous Prefecture, southwestern China, with descriptions of two new
          species</article-title><source>Zookeys</source><day>28</day><month>05</month><year>2026</year><volume>1280</volume><fpage>301</fpage><lpage>320</lpage><pub-id pub-id-type="doi">10.3897/zookeys.1280.183824</pub-id></mixed-citation></tp:treatment-meta><tp:nomenclature><tp:taxon-name><object-id xmlns:xlink="http://www.w3.org/1999/xlink" content-type="arpha" xlink:type="simple">7CD58081-0389-5B58-BE03-B88A65D8D08A</object-id>
              <tp:taxon-name-part taxon-name-part-type="genus" reg="Sinopoda">Sinopoda</tp:taxon-name-part>
              <tp:taxon-name-part taxon-name-part-type="species" reg="honghe">honghe</tp:taxon-name-part>
              <object-id xmlns:xlink="http://www.w3.org/1999/xlink" content-type="zoobank" xlink:type="simple">https://zoobank.org/80C056B4-BD11-466B-8D1A-EE6B61FADD77</object-id>
            </tp:taxon-name><tp:taxon-authority>Yu &amp; Zhong</tp:taxon-authority><tp:taxon-status xmlns:xlink="http://www.w3.org/1999/xlink" xlink:type="simple">sp. nov.</tp:taxon-status><xref ref-type="fig" rid="F1">Figs 1</xref><xref ref-type="fig" rid="F2">, 2</xref><xref ref-type="fig" rid="F3">, 3</xref><xref ref-type="fig" rid="F4">, 4</xref><xref ref-type="fig" rid="F5">, 5</xref></tp:nomenclature><tp:treatment-sec sec-type="Material examined"><title>Material examined.</title><p><bold><italic>Holotype</italic></bold> ♂ (SZY003) (<abbrev xmlns:xlink="http://www.w3.org/1999/xlink" content-type="institution" xlink:title="Museum of Guizhou Normal University" xlink:type="simple">MGNU</abbrev>), China: • Yunnan
              Pro.: Honghe Hani and Yi Autonomous Prefecture, Luechun Co., Huanglianshan <abbrev xmlns:xlink="http://www.w3.org/1999/xlink" xlink:title="metatarsus" xlink:type="simple">Mt</abbrev>., <named-content xmlns:xlink="http://www.w3.org/1999/xlink" content-type="dwc:verbatimCoordinates" xlink:type="simple">22.85°N, 102.20°E</named-content>, c. 2637 m,
              by hand, 16 IV 2024, Y. Zhong &amp; S. Yang leg.
                <bold><italic>Paratypes</italic></bold>: 2♀ (SZY004, SZY005) (<abbrev xmlns:xlink="http://www.w3.org/1999/xlink" content-type="institution" xlink:title="Museum of Guizhou Normal University" xlink:type="simple">MGNU</abbrev>), same data as holotype.</p></tp:treatment-sec><tp:treatment-sec sec-type="Etymology"><title>Etymology.</title><p>The specific epithet is derived from the name of the type locality; noun in
              apposition.</p></tp:treatment-sec><tp:treatment-sec sec-type="Diagnosis"><title>Diagnosis.</title><p>The male of <italic><tp:taxon-name><tp:taxon-name-part taxon-name-part-type="genus" reg="Sinopoda">S.</tp:taxon-name-part>
                  <tp:taxon-name-part taxon-name-part-type="species" reg="honghe">honghe</tp:taxon-name-part></tp:taxon-name></italic> sp. nov. resembles that of
                    <italic><tp:taxon-name><tp:taxon-name-part taxon-name-part-type="genus" reg="Sinopoda">S.</tp:taxon-name-part>
                  <tp:taxon-name-part taxon-name-part-type="species" reg="pengi">pengi</tp:taxon-name-part></tp:taxon-name></italic> Song &amp; Zhu, 1999 in the
              general shape of the male palp. The palps of the two species share the similarly
              shaped conductor (C), embolus (<abbrev xmlns:xlink="http://www.w3.org/1999/xlink" xlink:title="embolus" xlink:type="simple">Em</abbrev>), embolic
              apophysis (<abbrev xmlns:xlink="http://www.w3.org/1999/xlink" xlink:title="embolic apophysis" xlink:type="simple">EA</abbrev>) and the distinctly
              long, finger-shaped dorsal branch of the <abbrev xmlns:xlink="http://www.w3.org/1999/xlink" xlink:title="retrolateral apophysis" xlink:type="simple">RTA</abbrev> (<abbrev xmlns:xlink="http://www.w3.org/1999/xlink" xlink:title="dorsal branch of RTA" xlink:type="simple">dRTA</abbrev>) which has
              lumpy margins but differs in the following: (1) apex of <abbrev xmlns:xlink="http://www.w3.org/1999/xlink" xlink:title="dorsal branch of RTA" xlink:type="simple">dRTA</abbrev> blunt (vs. sharp) (cf. Figs <xref ref-type="fig" rid="F2">2A</xref>, <xref ref-type="fig" rid="F2">2B</xref>, <xref ref-type="fig" rid="F3">3B</xref> and <xref ref-type="bibr" rid="B22">Zhong et al.
                2019</xref>: figs 46B, C, 47B–D, 48B–D); (2) ventral margin of branch of <abbrev xmlns:xlink="http://www.w3.org/1999/xlink" xlink:title="retrolateral apophysis" xlink:type="simple">RTA</abbrev> (<abbrev xmlns:xlink="http://www.w3.org/1999/xlink" xlink:title="ventral branch of RTA" xlink:type="simple">vRTA</abbrev>) smooth, without triangular
              apophysis (<abbrev xmlns:xlink="http://www.w3.org/1999/xlink" xlink:title="ventral branch of RTA" xlink:type="simple">vRTA</abbrev> with a ventral
              triangular apophysis) (cf. Figs <xref ref-type="fig" rid="F2">2A</xref>, <xref ref-type="fig" rid="F3">3B</xref> and <xref ref-type="bibr" rid="B22">Zhong et al.
                2019</xref>: figs 46C, 47C, D, 48C, D). The female of
                    <italic><tp:taxon-name><tp:taxon-name-part taxon-name-part-type="genus" reg="Sinopoda">S.</tp:taxon-name-part>
                  <tp:taxon-name-part taxon-name-part-type="species" reg="honghe">honghe</tp:taxon-name-part></tp:taxon-name></italic> sp. nov. is similar to
              that of <italic><tp:taxon-name><tp:taxon-name-part taxon-name-part-type="genus" reg="Sinopoda">S.</tp:taxon-name-part>
                  <tp:taxon-name-part taxon-name-part-type="species" reg="tham">tham</tp:taxon-name-part></tp:taxon-name></italic> Jäger, 2012 in having
              narrow, largely transversally oriented lateral lobes (<abbrev xmlns:xlink="http://www.w3.org/1999/xlink" xlink:title="lateral lobes" xlink:type="simple">LL</abbrev>) and epigynal pockets with a narrow lobal
              septum (<abbrev xmlns:xlink="http://www.w3.org/1999/xlink" xlink:title="lobal septum" xlink:type="simple">LS</abbrev>) as well as an internal duct
              system (<abbrev xmlns:xlink="http://www.w3.org/1999/xlink" xlink:title="internal ducts" xlink:type="simple">ID</abbrev>) with a long and narrow
              parallel part but can be recognised by: (1) anterior keel of lobal septum (<abbrev xmlns:xlink="http://www.w3.org/1999/xlink" xlink:title="lobal septum" xlink:type="simple">LS</abbrev>) distinctly narrow, about 1/12 width of the
              epigynal plate (vs. relatively wider, about 1/8 width of the epigynal plate) (cf. Fig.
                <xref ref-type="fig" rid="F5">5A, B</xref> and <xref ref-type="bibr" rid="B6">Jäger
                2012</xref>: figs 18, 22); (2) glandular appendages (<abbrev xmlns:xlink="http://www.w3.org/1999/xlink" xlink:title="glandular appendages" xlink:type="simple">GA</abbrev>) tubular, distally abruptly bent and
              directed posteriorly (vs. distally not bent, just slightly curved, apex directed
              posterolaterally) (cf. Fig. <xref ref-type="fig" rid="F5">5C</xref> and <xref ref-type="bibr" rid="B6">Jäger 2012</xref>: figs 19, 20, 23).</p><fig id="F2" position="float" orientation="portrait"><object-id xmlns:xlink="http://www.w3.org/1999/xlink" content-type="doi" xlink:type="simple">10.3897/zookeys.1280.183824.figure2</object-id><object-id xmlns:xlink="http://www.w3.org/1999/xlink" content-type="zenodo_dep_id" xlink:type="simple">20456203</object-id><object-id xmlns:xlink="http://www.w3.org/1999/xlink" content-type="arpha" xlink:type="simple">7B4F37A1-C7B0-5F12-8041-6D9EB72BA11E</object-id><label>Figure 2.</label><caption><p>Male palp of the holotype of <italic><tp:taxon-name><tp:taxon-name-part taxon-name-part-type="genus" reg="Sinopoda">Sinopoda</tp:taxon-name-part>
                      <tp:taxon-name-part taxon-name-part-type="species" reg="honghe">honghe</tp:taxon-name-part></tp:taxon-name></italic> sp. nov.
                    <bold>A</bold>. Ventral; <bold>B</bold>. Dorsal. Abbreviations: C = conductor;
                    <abbrev xmlns:xlink="http://www.w3.org/1999/xlink" xlink:title="cymbial bulge" xlink:type="simple">CB</abbrev> = cymbial bulge; <abbrev xmlns:xlink="http://www.w3.org/1999/xlink" xlink:title="cymbium" xlink:type="simple">Cy</abbrev> = cymbium; <abbrev xmlns:xlink="http://www.w3.org/1999/xlink" xlink:title="dorsal branch of RTA" xlink:type="simple">dRTA</abbrev> = dorsal branch of <abbrev xmlns:xlink="http://www.w3.org/1999/xlink" xlink:title="retrolateral apophysis" xlink:type="simple">RTA</abbrev>; <abbrev xmlns:xlink="http://www.w3.org/1999/xlink" xlink:title="embolic apophysis" xlink:type="simple">EA</abbrev> = embolic apophysis; <abbrev xmlns:xlink="http://www.w3.org/1999/xlink" xlink:title="embolic base" xlink:type="simple">EB</abbrev> = embolic base; <abbrev xmlns:xlink="http://www.w3.org/1999/xlink" xlink:title="embolus" xlink:type="simple">Em</abbrev> = embolus; <abbrev xmlns:xlink="http://www.w3.org/1999/xlink" xlink:title="embolic tip" xlink:type="simple">ET</abbrev> = embolic tip; <abbrev xmlns:xlink="http://www.w3.org/1999/xlink" xlink:title="spermophor" xlink:type="simple">Sp</abbrev> =
                  spermophor; <abbrev xmlns:xlink="http://www.w3.org/1999/xlink" xlink:title="subtegulum" xlink:type="simple">St</abbrev> = subtegulum; T =
                  tegulum; <abbrev xmlns:xlink="http://www.w3.org/1999/xlink" xlink:title="tibia" xlink:type="simple">Ti</abbrev> = palpal tibia; <abbrev xmlns:xlink="http://www.w3.org/1999/xlink" xlink:title="ventral branch of RTA" xlink:type="simple">vRTA</abbrev> = ventral branch of <abbrev xmlns:xlink="http://www.w3.org/1999/xlink" xlink:title="retrolateral apophysis" xlink:type="simple">RTA</abbrev>. Scale bar: 1 mm (<bold>A,
                    B</bold>).</p></caption><graphic xmlns:xlink="http://www.w3.org/1999/xlink" xlink:href="zookeys-1280-301_article-183824__-g002.jpg" id="oo_1661218.jpg" position="float" orientation="portrait" xlink:type="simple"><uri content-type="original_file" xlink:type="simple">https://binary.pensoft.net/fig/1661218</uri></graphic></fig><fig id="F3" position="float" orientation="portrait"><object-id xmlns:xlink="http://www.w3.org/1999/xlink" content-type="doi" xlink:type="simple">10.3897/zookeys.1280.183824.figure3</object-id><object-id xmlns:xlink="http://www.w3.org/1999/xlink" content-type="zenodo_dep_id" xlink:type="simple">20456205</object-id><object-id xmlns:xlink="http://www.w3.org/1999/xlink" content-type="arpha" xlink:type="simple">DC6DA39C-A7BF-5F82-86A8-C5A1CAD9679D</object-id><label>Figure 3.</label><caption><p>Male palp of the holotype of <italic><tp:taxon-name><tp:taxon-name-part taxon-name-part-type="genus" reg="Sinopoda">Sinopoda</tp:taxon-name-part>
                      <tp:taxon-name-part taxon-name-part-type="species" reg="honghe">honghe</tp:taxon-name-part></tp:taxon-name></italic> sp. nov.
                    <bold>A</bold>. Prolateral; <bold>B</bold>. Retrolateral. Abbreviations: C =
                  conductor; <abbrev xmlns:xlink="http://www.w3.org/1999/xlink" xlink:title="cymbial bulge" xlink:type="simple">CB</abbrev> = cymbial bulge;
                    <abbrev xmlns:xlink="http://www.w3.org/1999/xlink" xlink:title="cymbium" xlink:type="simple">Cy</abbrev> = cymbium; <abbrev xmlns:xlink="http://www.w3.org/1999/xlink" xlink:title="dorsal branch of RTA" xlink:type="simple">dRTA</abbrev> = dorsal branch of <abbrev xmlns:xlink="http://www.w3.org/1999/xlink" xlink:title="retrolateral apophysis" xlink:type="simple">RTA</abbrev>; <abbrev xmlns:xlink="http://www.w3.org/1999/xlink" xlink:title="embolic apophysis" xlink:type="simple">EA</abbrev> = embolic apophysis; <abbrev xmlns:xlink="http://www.w3.org/1999/xlink" xlink:title="embolic base" xlink:type="simple">EB</abbrev> = embolic base; <abbrev xmlns:xlink="http://www.w3.org/1999/xlink" xlink:title="embolus" xlink:type="simple">Em</abbrev> = embolus; <abbrev xmlns:xlink="http://www.w3.org/1999/xlink" xlink:title="embolic tip" xlink:type="simple">ET</abbrev> = embolic tip; <abbrev xmlns:xlink="http://www.w3.org/1999/xlink" xlink:title="spermophor" xlink:type="simple">Sp</abbrev> =
                  spermophor; <abbrev xmlns:xlink="http://www.w3.org/1999/xlink" xlink:title="subtegulum" xlink:type="simple">St</abbrev> = subtegulum; T =
                  tegulum; <abbrev xmlns:xlink="http://www.w3.org/1999/xlink" xlink:title="tibia" xlink:type="simple">Ti</abbrev> = palpal tibia; <abbrev xmlns:xlink="http://www.w3.org/1999/xlink" xlink:title="ventral branch of RTA" xlink:type="simple">vRTA</abbrev> = ventral branch of <abbrev xmlns:xlink="http://www.w3.org/1999/xlink" xlink:title="retrolateral apophysis" xlink:type="simple">RTA</abbrev>. Scale bar: 1 mm (<bold>A,
                    B</bold>).</p></caption><graphic xmlns:xlink="http://www.w3.org/1999/xlink" xlink:href="zookeys-1280-301_article-183824__-g003.jpg" id="oo_1661219.jpg" position="float" orientation="portrait" xlink:type="simple"><uri content-type="original_file" xlink:type="simple">https://binary.pensoft.net/fig/1661219</uri></graphic></fig></tp:treatment-sec><tp:treatment-sec sec-type="Description"><title>Description.</title><p><bold>Male (SZY003)</bold>. Total length 16.2. Carapace 7.6 long, 6.8 wide, anterior
              width 4.1. Opisthosoma 8.6 long, 4.5 wide. <bold><italic>Eye sizes and
                  interdistances</italic></bold>: <abbrev xmlns:xlink="http://www.w3.org/1999/xlink" xlink:title="anterior median eye" xlink:type="simple">AME</abbrev> 0.36, <abbrev xmlns:xlink="http://www.w3.org/1999/xlink" xlink:title="anterior lateral eye" xlink:type="simple">ALE</abbrev> 0.57,
                <abbrev xmlns:xlink="http://www.w3.org/1999/xlink" xlink:title="posterior median eye" xlink:type="simple">PME</abbrev> 0.41, <abbrev xmlns:xlink="http://www.w3.org/1999/xlink" xlink:title="posterior lateral eye" xlink:type="simple">PLE</abbrev> 0.53, <abbrev xmlns:xlink="http://www.w3.org/1999/xlink" xlink:title="distance between AMEs" xlink:type="simple">AME–AME</abbrev> 0.25, <abbrev xmlns:xlink="http://www.w3.org/1999/xlink" xlink:title="distance between AME and ALE" xlink:type="simple">AME–ALE</abbrev> 0.06, <abbrev xmlns:xlink="http://www.w3.org/1999/xlink" xlink:title="distance between PMEs" xlink:type="simple">PME–PME</abbrev> 0.38, <abbrev xmlns:xlink="http://www.w3.org/1999/xlink" xlink:title="distance between PME and PLE" xlink:type="simple">PME–PLE</abbrev> 0.54, <abbrev xmlns:xlink="http://www.w3.org/1999/xlink" xlink:title="distance between AME and PME" xlink:type="simple">AME–PME</abbrev> 0.59, <abbrev xmlns:xlink="http://www.w3.org/1999/xlink" xlink:title="distance between ALE and PLE" xlink:type="simple">ALE–PLE</abbrev> 0.50, <abbrev xmlns:xlink="http://www.w3.org/1999/xlink" xlink:title="clypeus height" xlink:type="simple">CH</abbrev><abbrev xmlns:xlink="http://www.w3.org/1999/xlink" xlink:title="anterior median eye" xlink:type="simple">AME</abbrev> 0.36, <abbrev xmlns:xlink="http://www.w3.org/1999/xlink" xlink:title="clypeus height" xlink:type="simple">CH</abbrev><abbrev xmlns:xlink="http://www.w3.org/1999/xlink" xlink:title="anterior lateral eye" xlink:type="simple">ALE</abbrev> 0.37.
                  <bold><italic>Spination</italic></bold>: palp: 131, 101, 1211; <abbrev xmlns:xlink="http://www.w3.org/1999/xlink" xlink:title="femur" xlink:type="simple">Fe</abbrev>: I–III 323, IV 321; <abbrev xmlns:xlink="http://www.w3.org/1999/xlink" xlink:title="patella" xlink:type="simple">Pa</abbrev>: I–IV 101; <abbrev xmlns:xlink="http://www.w3.org/1999/xlink" xlink:title="tibia" xlink:type="simple">Ti</abbrev>: I–II 2126, III–IV
              3136; <abbrev xmlns:xlink="http://www.w3.org/1999/xlink" xlink:title="metatarsus" xlink:type="simple">Mt</abbrev>: I–II 2024, III–IV 3036.
                  <bold><italic>Measurements of palp and legs</italic></bold>: palp 12.5 (4.4, 1.8,
              2.3, 4.0), I 39.3 (10.4, 3.8, 10.6, 11.0, 3.5), II 43.1 (11.7, 3.9, 11.9, 11.9, 3.7),
              III 34.6 (9.9, 3.6, 9.2, 9.1, 2.8), IV 36.4 (9.9, 3.3, 9.8, 10.2, 3.2). Cheliceral
              furrow with three anterior and four posterior teeth, and with ~50 denticles.</p><p><bold><italic>Colouration in ethanol</italic> (Fig. <xref ref-type="fig" rid="F4">4D,
                  E</xref>)</bold>. Carapace deep yellowish to brown, with yellow submarginal
              transversal band posteriorly. Median band anteriorly wide, posteriorly narrowed,
              bright yellowish brown, lateral bands brown and not distinctly delimited to median
              band; cervical groove and radial grooves distinct. Sternum yellowish white.
              Opisthosoma dorsally reddish brown, with a nearly T-shaped bright yellow median band,
              reaching 1/2 of abdomen length, with two pairs of inconspicuous black dots on each
              side, posteriorly with three transverse chevrons; ventral opisthosoma yellowish white,
              uniformly coloured and lacking markings.</p><fig id="F4" position="float" orientation="portrait"><object-id xmlns:xlink="http://www.w3.org/1999/xlink" content-type="doi" xlink:type="simple">10.3897/zookeys.1280.183824.figure4</object-id><object-id xmlns:xlink="http://www.w3.org/1999/xlink" content-type="zenodo_dep_id" xlink:type="simple">20456207</object-id><object-id xmlns:xlink="http://www.w3.org/1999/xlink" content-type="arpha" xlink:type="simple">8E94989A-492F-5E57-837B-4F31BB7D8C2A</object-id><label>Figure 4.</label><caption><p><italic><tp:taxon-name><tp:taxon-name-part taxon-name-part-type="genus" reg="Sinopoda">Sinopoda</tp:taxon-name-part>
                      <tp:taxon-name-part taxon-name-part-type="species" reg="honghe">honghe</tp:taxon-name-part></tp:taxon-name></italic> sp. nov., male
                  holotype, palpal bulb (<bold>A–C</bold>) and habitus (<bold>D, E</bold>).
                    <bold>A</bold>. Prolateral; <bold>B, E</bold>. Ventral; <bold>C</bold>.
                  Retrolateral; <bold>D</bold>. Dorsal. Abbreviations: C = conductor; <abbrev xmlns:xlink="http://www.w3.org/1999/xlink" xlink:title="embolic apophysis" xlink:type="simple">EA</abbrev> = embolic apophysis; <abbrev xmlns:xlink="http://www.w3.org/1999/xlink" xlink:title="embolic base" xlink:type="simple">EB</abbrev> = embolic base; <abbrev xmlns:xlink="http://www.w3.org/1999/xlink" xlink:title="embolus" xlink:type="simple">Em</abbrev> = embolus; <abbrev xmlns:xlink="http://www.w3.org/1999/xlink" xlink:title="embolic tip" xlink:type="simple">ET</abbrev> = embolic tip; <abbrev xmlns:xlink="http://www.w3.org/1999/xlink" xlink:title="spermophor" xlink:type="simple">Sp</abbrev> =
                  spermophor; <abbrev xmlns:xlink="http://www.w3.org/1999/xlink" xlink:title="subtegulum" xlink:type="simple">St</abbrev> = subtegulum; T =
                  tegulum. Scale bars: 0.5 mm (<bold>A–C</bold>); 5 mm (<bold>D, E</bold>).</p></caption><graphic xmlns:xlink="http://www.w3.org/1999/xlink" xlink:href="zookeys-1280-301_article-183824__-g004.jpg" id="oo_1661220.jpg" position="float" orientation="portrait" xlink:type="simple"><uri content-type="original_file" xlink:type="simple">https://binary.pensoft.net/fig/1661220</uri></graphic></fig><fig id="F5" position="float" orientation="portrait"><object-id xmlns:xlink="http://www.w3.org/1999/xlink" content-type="doi" xlink:type="simple">10.3897/zookeys.1280.183824.figure5</object-id><object-id xmlns:xlink="http://www.w3.org/1999/xlink" content-type="zenodo_dep_id" xlink:type="simple">20456209</object-id><object-id xmlns:xlink="http://www.w3.org/1999/xlink" content-type="arpha" xlink:type="simple">885E677A-9417-5F4D-AB82-5034A1636661</object-id><label>Figure 5.</label><caption><p><italic><tp:taxon-name><tp:taxon-name-part taxon-name-part-type="genus" reg="Sinopoda">Sinopoda</tp:taxon-name-part>
                      <tp:taxon-name-part taxon-name-part-type="species" reg="honghe">honghe</tp:taxon-name-part></tp:taxon-name></italic> sp. nov., female
                  paratype, epigyne (<bold>A–C</bold>) and habitus (<bold>D, E</bold>).
                    <bold>A</bold>. Intact, ventral; <bold>B</bold>. Cleared and macerated, ventral;
                    <bold>C</bold>. Cleared and macerated, dorsal; <bold>D</bold>. Dorsal;
                    <bold>E</bold>. Ventral. Abbreviations: A = atrium; <abbrev xmlns:xlink="http://www.w3.org/1999/xlink" xlink:title="anterior band" xlink:type="simple">AB</abbrev> = anterior band; <abbrev xmlns:xlink="http://www.w3.org/1999/xlink" xlink:title="anterior margin of epigynal field" xlink:type="simple">amEF</abbrev> = anterior margin
                  of epigynal field; <abbrev xmlns:xlink="http://www.w3.org/1999/xlink" xlink:title="anterior margin of lateral lobes" xlink:type="simple">amLL</abbrev> = anterior margin of lateral lobes; <abbrev xmlns:xlink="http://www.w3.org/1999/xlink" xlink:title="fusion bubbles" xlink:type="simple">FB</abbrev> = fusion bubbles; <abbrev xmlns:xlink="http://www.w3.org/1999/xlink" xlink:title="fertilization duct" xlink:type="simple">FD</abbrev> = fertilization duct; <abbrev xmlns:xlink="http://www.w3.org/1999/xlink" xlink:title="glandular appendages" xlink:type="simple">GA</abbrev> = glandular appendages; <abbrev xmlns:xlink="http://www.w3.org/1999/xlink" xlink:title="internal ducts" xlink:type="simple">ID</abbrev> = internal ducts; <abbrev xmlns:xlink="http://www.w3.org/1999/xlink" xlink:title="lateral lobes" xlink:type="simple">LL</abbrev> = lateral lobes; <abbrev xmlns:xlink="http://www.w3.org/1999/xlink" xlink:title="lobal septum" xlink:type="simple">LS</abbrev> = lobal septum; <abbrev xmlns:xlink="http://www.w3.org/1999/xlink" xlink:title="membranous sac" xlink:type="simple">MS</abbrev> = membranous sac; <abbrev xmlns:xlink="http://www.w3.org/1999/xlink" xlink:title="posterior margin of lateral lobes" xlink:type="simple">pmLL</abbrev> = posterior margin
                  of lateral lobes; <abbrev xmlns:xlink="http://www.w3.org/1999/xlink" xlink:title="posterior part of spermathecae" xlink:type="simple">PP</abbrev>
                  = posterior part of spermathecae; <abbrev xmlns:xlink="http://www.w3.org/1999/xlink" xlink:title="sclerotised bulges" xlink:type="simple">SB</abbrev> = sclerotised bulges. Scale bars: 0.5 mm (<bold>A–C</bold>); 5 mm
                    (<bold>D, E</bold>).</p></caption><graphic xmlns:xlink="http://www.w3.org/1999/xlink" xlink:href="zookeys-1280-301_article-183824__-g005.jpg" id="oo_1661221.jpg" position="float" orientation="portrait" xlink:type="simple"><uri content-type="original_file" xlink:type="simple">https://binary.pensoft.net/fig/1661221</uri></graphic></fig><p><bold><italic>Palp</italic> (Figs <xref ref-type="fig" rid="F2">2</xref>, <xref ref-type="fig" rid="F3">3</xref>, <xref ref-type="fig" rid="F4">4A–C</xref>)</bold>. Tibia (<abbrev xmlns:xlink="http://www.w3.org/1999/xlink" xlink:title="tibia" xlink:type="simple">Ti</abbrev>) moderately
              long, c. 1/2 length of cymbium, with retrolateral apophysis (<abbrev xmlns:xlink="http://www.w3.org/1999/xlink" xlink:title="retrolateral apophysis" xlink:type="simple">RTA</abbrev>) arising medially; ventral branch
              of <abbrev xmlns:xlink="http://www.w3.org/1999/xlink" xlink:title="retrolateral apophysis" xlink:type="simple">RTA</abbrev> (<abbrev xmlns:xlink="http://www.w3.org/1999/xlink" xlink:title="ventral branch of RTA" xlink:type="simple">vRTA</abbrev>) relatively short, c. 1/2 length
              of <abbrev xmlns:xlink="http://www.w3.org/1999/xlink" xlink:title="dorsal branch of RTA" xlink:type="simple">dRTA</abbrev>, shovel-shaped in ventral
              view, nearly rectangular and rounded at corners in retrolateral view; dorsal branch of
                <abbrev xmlns:xlink="http://www.w3.org/1999/xlink" xlink:title="retrolateral apophysis" xlink:type="simple">RTA</abbrev> (<abbrev xmlns:xlink="http://www.w3.org/1999/xlink" xlink:title="dorsal branch of RTA" xlink:type="simple">dRTA</abbrev>) nearly finger-shaped, margins
              undulating, tapering toward tip, approximately as long as tibia, extending to cymbial
              base. Cymbium (<abbrev xmlns:xlink="http://www.w3.org/1999/xlink" xlink:title="cymbium" xlink:type="simple">Cy</abbrev>) slender, c. 2.6× longer than
              wide, cymbial bulge (<abbrev xmlns:xlink="http://www.w3.org/1999/xlink" xlink:title="cymbial bulge" xlink:type="simple">CB</abbrev>) indistinct.
              Tegulum (T) elongate-oval, proximally strongly bulged and prolapsed, distinctly
              excavated on prolatero-apical side to accommodate embolus (<abbrev xmlns:xlink="http://www.w3.org/1999/xlink" xlink:title="embolus" xlink:type="simple">Em</abbrev>) and conductor (C); spermophor (<abbrev xmlns:xlink="http://www.w3.org/1999/xlink" xlink:title="spermophor" xlink:type="simple">Sp</abbrev>) distinct, ‘(’-shaped in ventral view. Embolus
                (<abbrev xmlns:xlink="http://www.w3.org/1999/xlink" xlink:title="embolus" xlink:type="simple">Em</abbrev>) slightly curved, nearly Ƨ-shaped in
              ventral view, at least 1.5× longer than tegulum length; the embolic base (<abbrev xmlns:xlink="http://www.w3.org/1999/xlink" xlink:title="embolic base" xlink:type="simple">EB</abbrev>) distinctly thick, arising at approximately
              the 8–9 o’clock position; the free part of the embolus (<abbrev xmlns:xlink="http://www.w3.org/1999/xlink" xlink:title="embolus" xlink:type="simple">Em</abbrev>) filiform; the embolic tip (<abbrev xmlns:xlink="http://www.w3.org/1999/xlink" xlink:title="embolic tip" xlink:type="simple">ET</abbrev>) curved and apically sharp, terminating at c. 12 o’clock position.
              Embolic apophysis (<abbrev xmlns:xlink="http://www.w3.org/1999/xlink" xlink:title="embolic apophysis" xlink:type="simple">EA</abbrev>) ribbon-like,
              nearly as long as embolus, proximally extending alongside embolus, distally bent at
              right angle and separating from embolus, apex blunt and directed prolaterodistally.
              Conductor (C) membranous, c. 1/2 of embolus length, originating on retrolateral flank
              (c. 1–2 o’clock on tegulum), terminating at c. 11–12 o’clock position; conductor (C)
              proximally narrowed, medially slightly curved, tip widened, shaped like the membranous
              wing of hymenoptera, directed prolaterodistally and apically beyond embolic tip
                (<abbrev xmlns:xlink="http://www.w3.org/1999/xlink" xlink:title="embolic tip" xlink:type="simple">ET</abbrev>).</p><p><bold>Female (SZY004)</bold>. Total length 20.3. Carapace 9.1 long, 8.0 wide,
              anterior width 5.2. Opisthosoma 11.2 long, 7.1 wide. <bold><italic>Eye sizes and
                  interdistances</italic></bold>: <abbrev xmlns:xlink="http://www.w3.org/1999/xlink" xlink:title="anterior median eye" xlink:type="simple">AME</abbrev> 0.47, <abbrev xmlns:xlink="http://www.w3.org/1999/xlink" xlink:title="anterior lateral eye" xlink:type="simple">ALE</abbrev> 0.63,
                <abbrev xmlns:xlink="http://www.w3.org/1999/xlink" xlink:title="posterior median eye" xlink:type="simple">PME</abbrev> 0.48, <abbrev xmlns:xlink="http://www.w3.org/1999/xlink" xlink:title="posterior lateral eye" xlink:type="simple">PLE</abbrev> 0.60, <abbrev xmlns:xlink="http://www.w3.org/1999/xlink" xlink:title="distance between AMEs" xlink:type="simple">AME–AME</abbrev> 0.33, <abbrev xmlns:xlink="http://www.w3.org/1999/xlink" xlink:title="distance between AME and ALE" xlink:type="simple">AME–ALE</abbrev> 0.12, <abbrev xmlns:xlink="http://www.w3.org/1999/xlink" xlink:title="distance between PMEs" xlink:type="simple">PME–PME</abbrev> 0.49, <abbrev xmlns:xlink="http://www.w3.org/1999/xlink" xlink:title="distance between PME and PLE" xlink:type="simple">PME–PLE</abbrev> 0.62, <abbrev xmlns:xlink="http://www.w3.org/1999/xlink" xlink:title="distance between AME and PME" xlink:type="simple">AME–PME</abbrev> 0.65, <abbrev xmlns:xlink="http://www.w3.org/1999/xlink" xlink:title="distance between ALE and PLE" xlink:type="simple">ALE–PLE</abbrev> 0.59, <abbrev xmlns:xlink="http://www.w3.org/1999/xlink" xlink:title="clypeus height" xlink:type="simple">CH</abbrev><abbrev xmlns:xlink="http://www.w3.org/1999/xlink" xlink:title="anterior median eye" xlink:type="simple">AME</abbrev> 0.61, <abbrev xmlns:xlink="http://www.w3.org/1999/xlink" xlink:title="clypeus height" xlink:type="simple">CH</abbrev><abbrev xmlns:xlink="http://www.w3.org/1999/xlink" xlink:title="anterior lateral eye" xlink:type="simple">ALE</abbrev> 0.67.
                  <bold><italic>Spination</italic></bold>: palp: 131, 101, 2121, 1014; <abbrev xmlns:xlink="http://www.w3.org/1999/xlink" xlink:title="femur" xlink:type="simple">Fe</abbrev>: I–III 323, IV 321; <abbrev xmlns:xlink="http://www.w3.org/1999/xlink" xlink:title="patella" xlink:type="simple">Pa</abbrev>: I–IV 101; <abbrev xmlns:xlink="http://www.w3.org/1999/xlink" xlink:title="tibia" xlink:type="simple">Ti</abbrev>: I–II 1018, III–IV
              2026; <abbrev xmlns:xlink="http://www.w3.org/1999/xlink" xlink:title="metatarsus" xlink:type="simple">Mt</abbrev>: I–II 1014, III–IV 3036.
                  <bold><italic>Measurements of palp and legs</italic></bold>: palp 13.1 (4.0, 2.1,
              2.8, 4.2), I 33.0 (9.2, 4.4, 8.8, 8.0, 2.6), II 36.2 (10.1, 4.6, 9.2, 9.4, 2.9), III
              30.6 (9.0, 4.0, 8.0, 7.2, 2.4), IV 31.8 (9.2, 3.8, 7.9, 8.2, 2.7). Cheliceral furrow
              with three anterior and four posterior teeth, and with ~56 denticles. Colouration in
              ethanol as in males, but body distinctly darker (Fig. <xref ref-type="fig" rid="F5">5D, E</xref>).</p><p><bold><italic>Epigyne</italic> (Fig. <xref ref-type="fig" rid="F5">5A–C</xref>)</bold>. Epigynal field c. 1.5× wider than long; anterior margin of
              epigynal field (<abbrev xmlns:xlink="http://www.w3.org/1999/xlink" xlink:title="anterior margin of epigynal field" xlink:type="simple">amEF</abbrev>)
              distinct, trilobate, medially distinctly recurved and arc-shaped, anterolaterally with
              two small, v-shaped incisions that are separated by c. 6.5× widths; anterior bands
                (<abbrev xmlns:xlink="http://www.w3.org/1999/xlink" xlink:title="anterior band" xlink:type="simple">AB</abbrev>) linear, reddish brown, long and
              distinct, situated at the two incisions. Atrium (A) represented by two symmetrical,
              reniform cavities divided by the lobal septum (<abbrev xmlns:xlink="http://www.w3.org/1999/xlink" xlink:title="lobal septum" xlink:type="simple">LS</abbrev>), blocked by mating plug, medially and posteriorly delimited by
              anterior margins of lateral lobes (<abbrev xmlns:xlink="http://www.w3.org/1999/xlink" xlink:title="anterior margin of lateral lobes" xlink:type="simple">amLL</abbrev>), laterally bordered by
              sclerotised bulges (<abbrev xmlns:xlink="http://www.w3.org/1999/xlink" xlink:title="sclerotised bulges" xlink:type="simple">SB</abbrev>). Lobal
              septum (<abbrev xmlns:xlink="http://www.w3.org/1999/xlink" xlink:title="lobal septum" xlink:type="simple">LS</abbrev>) moderately wide, with anterior
              keel about 1/12 width of epigynal plate, gradually widening posteriorly. Lateral lobes
                (<abbrev xmlns:xlink="http://www.w3.org/1999/xlink" xlink:title="lateral lobes" xlink:type="simple">LL</abbrev>) nearly boomerang-shaped, fused
              along a fovea on the central axis; fovea nearly as long as lobal septum, bearing
              distinct fusion bubbles (<abbrev xmlns:xlink="http://www.w3.org/1999/xlink" xlink:title="fusion bubbles" xlink:type="simple">FB</abbrev>) aligned
              along its length; anterior margins of lateral lobes (<abbrev xmlns:xlink="http://www.w3.org/1999/xlink" xlink:title="anterior margin of lateral lobes" xlink:type="simple">amLL</abbrev>) distinctly procurved
              and clearly delimited, semicircular; posterior margins of lateral lobes (<abbrev xmlns:xlink="http://www.w3.org/1999/xlink" xlink:title="posterior margin of lateral lobes" xlink:type="simple">pmLL</abbrev>) slightly procurved
              and bilobed, with a small median incision. Internal ducts (<abbrev xmlns:xlink="http://www.w3.org/1999/xlink" xlink:title="internal ducts" xlink:type="simple">ID</abbrev>) with diameter approximately 1/7 width of
              epigynal plate, running parallel along median line, nearly as long as epigyne length,
              slightly convergent posteriorly. Glandular appendages (<abbrev xmlns:xlink="http://www.w3.org/1999/xlink" xlink:title="glandular appendages" xlink:type="simple">GA</abbrev>) tubular, of uniform thickness,
              proximally slightly curved and descending obliquely, nearly ‘(’-shaped and partly
              covered by internal ducts in dorsal view, distally abruptly bent and directed
              posteriorly. Posterior part of spermathecae (<abbrev xmlns:xlink="http://www.w3.org/1999/xlink" xlink:title="posterior part of spermathecae" xlink:type="simple">PP</abbrev>) papilliform, distinctly
              small, completely obscured by membranous sac (<abbrev xmlns:xlink="http://www.w3.org/1999/xlink" xlink:title="membranous sac" xlink:type="simple">MS</abbrev>) in dorsal view, widely separated by at least 7× diameters.
              Fertilization ducts (<abbrev xmlns:xlink="http://www.w3.org/1999/xlink" xlink:title="fertilization duct" xlink:type="simple">FD</abbrev>) acicular,
              membranous, originating from the dorsal-basal surface of spermathecae. Membranous sac
                (<abbrev xmlns:xlink="http://www.w3.org/1999/xlink" xlink:title="membranous sac" xlink:type="simple">MS</abbrev>) between fertilization ducts,
              nearly disc-shaped.</p></tp:treatment-sec><tp:treatment-sec sec-type="Distribution"><title>Distribution.</title><p>Known only from the type locality (Fig. <xref ref-type="fig" rid="F1">1</xref>).</p></tp:treatment-sec><tp:treatment-sec><!--Section generated to contain objects referenced in tp:taxon-treatment.--><fig id="F1" position="float" orientation="portrait"><object-id xmlns:xlink="http://www.w3.org/1999/xlink" content-type="doi" xlink:type="simple">10.3897/zookeys.1280.183824.figure1</object-id><object-id xmlns:xlink="http://www.w3.org/1999/xlink" content-type="zenodo_dep_id" xlink:type="simple">20456199</object-id><object-id xmlns:xlink="http://www.w3.org/1999/xlink" content-type="arpha" xlink:type="simple">9136B880-2A4F-5047-BCBB-74326538E7F8</object-id><label>Figure 1.</label><caption><p>Locality of Honghe Hani and Yi Autonomous Prefecture (<bold>A</bold>) and distribution
            records (<bold>B</bold>) of <italic><tp:taxon-name><tp:taxon-name-part taxon-name-part-type="genus" reg="Sinopoda">Sinopoda</tp:taxon-name-part></tp:taxon-name></italic> species in Honghe
            Prefecture.</p></caption><graphic xmlns:xlink="http://www.w3.org/1999/xlink" xlink:href="zookeys-1280-301_article-183824__-g001.jpg" id="oo_1661217.jpg" position="float" orientation="portrait" xlink:type="simple"><uri content-type="original_file" xlink:type="simple">https://binary.pensoft.net/fig/1661217</uri></graphic></fig></tp:treatment-sec><ref-list><ref id="B22"><mixed-citation xmlns:xlink="http://www.w3.org/1999/xlink" xlink:type="simple">Zhong Y, Jäger P, Chen J, Liu J (2019) Taxonomic study of
                <italic><tp:taxon-name><tp:taxon-name-part taxon-name-part-type="genus">Sinopoda</tp:taxon-name-part></tp:taxon-name></italic> spiders from China
              (<tp:taxon-name><tp:taxon-name-part taxon-name-part-type="order">Araneae</tp:taxon-name-part></tp:taxon-name>: <tp:taxon-name><tp:taxon-name-part taxon-name-part-type="family">Sparassidae</tp:taxon-name-part></tp:taxon-name>).
          Zootaxa 4607(1): 1–81. <ext-link xlink:type="simple" ext-link-type="doi" xlink:href="10.11646/zootaxa.4607.1.1">https://doi.org/10.11646/zootaxa.4607.1.1</ext-link></mixed-citation></ref><ref id="B6"><mixed-citation xmlns:xlink="http://www.w3.org/1999/xlink" xlink:type="simple">Jäger P (2012) Revision of the genus
                <italic><tp:taxon-name><tp:taxon-name-part taxon-name-part-type="genus">Sinopoda</tp:taxon-name-part></tp:taxon-name></italic> Jäger, 1999 in Laos with
          discovery of the first eyeless huntsman spider species (<tp:taxon-name><tp:taxon-name-part taxon-name-part-type="family">Sparassidae</tp:taxon-name-part></tp:taxon-name>:
              <tp:taxon-name><tp:taxon-name-part taxon-name-part-type="subfamily">Heteropodinae</tp:taxon-name-part></tp:taxon-name>). Zootaxa 3415: 37–57. <ext-link xlink:type="simple" ext-link-type="doi" xlink:href="10.11646/zootaxa.3415.1.3">https://doi.org/10.11646/zootaxa.3415.1.3</ext-link></mixed-citation></ref></ref-list></tp:taxon-treatment>
