# Supplementary material for: Huntsman spiders of the genus Sinopoda (Araneae, Sparassidae, Heteropodinae) from the Honghe Hani and Yi Autonomous Prefecture, southwestern China, with descriptions of two new species
Source: Zookeys. 2026 May 28;1280:301–20. doi: 10.3897/zookeys.1280.183824 (PMC13393487; doi:10.3897/zookeys.1280.183824)
Supplement: XML Treatment for Sinopoda kuan [file zookeys.1280.183824-treatment3.xml]

<!DOCTYPE tp:taxon-treatment
  PUBLIC "-//TaxonX//DTD Taxonomic Treatment Publishing DTD v0 20100105//EN" "tax-treatment-NSO.dtd">
<tp:taxon-treatment xmlns:tp="http://www.plazi.org/taxpub"><tp:treatment-meta><kwd-group><label>Taxon classification</label><kwd>
                <named-content content-type="kingdom">Animalia</named-content>
              </kwd><kwd>
                <named-content content-type="order">Araneae</named-content>
              </kwd><kwd>
                <named-content content-type="family">Sparassidae</named-content>
              </kwd></kwd-group><mixed-citation publication-type="journal"><person-group><name><surname>Zhang</surname><given-names>Chengwen</given-names></name><name><surname>Xing</surname><given-names>Yuanqian</given-names></name><name><surname>Zhong</surname><given-names>Yang</given-names></name><name><surname>Yu</surname><given-names>Hao</given-names></name></person-group><article-title>Huntsman spiders of the genus <italic><tp:taxon-name><tp:taxon-name-part taxon-name-part-type="genus" reg="Sinopoda">Sinopoda</tp:taxon-name-part></tp:taxon-name></italic>
              (<tp:taxon-name><tp:taxon-name-part taxon-name-part-type="order" reg="Araneae">Araneae</tp:taxon-name-part></tp:taxon-name>, <tp:taxon-name><tp:taxon-name-part taxon-name-part-type="family" reg="Sparassidae">Sparassidae</tp:taxon-name-part></tp:taxon-name>, <tp:taxon-name><tp:taxon-name-part taxon-name-part-type="subfamily" reg="Heteropodinae">Heteropodinae</tp:taxon-name-part></tp:taxon-name>) from the Honghe Hani and Yi
          Autonomous Prefecture, southwestern China, with descriptions of two new
          species</article-title><source>Zookeys</source><day>28</day><month>05</month><year>2026</year><volume>1280</volume><fpage>301</fpage><lpage>320</lpage><pub-id pub-id-type="doi">10.3897/zookeys.1280.183824</pub-id></mixed-citation></tp:treatment-meta><tp:nomenclature><tp:taxon-name><object-id xmlns:xlink="http://www.w3.org/1999/xlink" content-type="arpha" xlink:type="simple">0A843D45-0AC3-5287-AF73-87F8F3104EDD</object-id>
              <tp:taxon-name-part taxon-name-part-type="genus" reg="Sinopoda">Sinopoda</tp:taxon-name-part>
              <tp:taxon-name-part taxon-name-part-type="species" reg="kuan">kuan</tp:taxon-name-part>
              <object-id xmlns:xlink="http://www.w3.org/1999/xlink" content-type="zoobank" xlink:type="simple">https://zoobank.org/FF2BD52D-6798-4992-99E9-52708FFE60E4</object-id>
            </tp:taxon-name><tp:taxon-authority>Yu &amp; Zhong</tp:taxon-authority><tp:taxon-status xmlns:xlink="http://www.w3.org/1999/xlink" xlink:type="simple">sp. nov.</tp:taxon-status><xref ref-type="fig" rid="F1">Figs 1</xref><xref ref-type="fig" rid="F6">, 6</xref></tp:nomenclature><tp:treatment-sec sec-type="Material examined"><title>Material examined.</title><p><bold><italic>Holotype</italic></bold> ♀ (SZY002) (<abbrev xmlns:xlink="http://www.w3.org/1999/xlink" content-type="institution" xlink:title="Museum of Guizhou Normal University" xlink:type="simple">MGNU</abbrev>), China: • Yunnan
              Pro.: Honghe Hani and Yi Autonomous Prefecture, Luechun Co., Huanglianshan <abbrev xmlns:xlink="http://www.w3.org/1999/xlink" xlink:title="metatarsus" xlink:type="simple">Mt</abbrev>., <named-content xmlns:xlink="http://www.w3.org/1999/xlink" content-type="dwc:verbatimCoordinates" xlink:type="simple">22.85°N, 102.20°E</named-content>, c. 2637 m,
              by hand, 16 IV 2024, Y. Zhong &amp; S. Yang leg.</p></tp:treatment-sec><tp:treatment-sec sec-type="Etymology"><title>Etymology.</title><p>The specific name is derived from the Chinese pinyin ‘kuān’, which means ‘wide’,
              referring to the distinctly wide lobal septum; adjective.</p></tp:treatment-sec><tp:treatment-sec sec-type="Diagnosis"><title>Diagnosis.</title><p>The female of this new species is easily differentiated from other members of the
                  <tp:taxon-name><tp:taxon-name-part taxon-name-part-type="genus" reg="Sinopoda"/><tp:taxon-name-part taxon-name-part-type="species">tumefacta</tp:taxon-name-part></tp:taxon-name> group by having a wide lobal
              septum (<abbrev xmlns:xlink="http://www.w3.org/1999/xlink" xlink:title="lobal septum" xlink:type="simple">LS</abbrev>) that is about 1/3 the width of
              the epigynal plate, nearly as wide as atrial cavities (vs. no more than 1/5 width of
              epigynal plate, distinctly narrower than atrial cavities in all other species of the
                  <tp:taxon-name><tp:taxon-name-part taxon-name-part-type="genus" reg="Sinopoda"/><tp:taxon-name-part taxon-name-part-type="species">tumefacta</tp:taxon-name-part></tp:taxon-name> group) (cf. Fig. <xref ref-type="fig" rid="F6">6A, B</xref> and <xref ref-type="bibr" rid="B16">Zhang et
                al. 2024</xref>: S13, fig. A13A, C, E, G, I, K), and by medially narrowed,
              peanut-shaped glandular appendages (<abbrev xmlns:xlink="http://www.w3.org/1999/xlink" xlink:title="glandular appendages" xlink:type="simple">GA</abbrev>) (vs. <abbrev xmlns:xlink="http://www.w3.org/1999/xlink" xlink:title="glandular appendages" xlink:type="simple">GA</abbrev> of almost
              all other <italic><tp:taxon-name><tp:taxon-name-part taxon-name-part-type="genus" reg="Sinopoda">S.</tp:taxon-name-part>
                  <tp:taxon-name-part taxon-name-part-type="species" reg="tumefacta">tumefacta</tp:taxon-name-part></tp:taxon-name></italic>-group species medially
              not narrowed; thumb-like in <italic><tp:taxon-name><tp:taxon-name-part taxon-name-part-type="genus" reg="Sinopoda">S.</tp:taxon-name-part>
                  <tp:taxon-name-part taxon-name-part-type="species" reg="crassa">crassa</tp:taxon-name-part></tp:taxon-name></italic>,
                    <italic><tp:taxon-name><tp:taxon-name-part taxon-name-part-type="genus" reg="Sinopoda">S.</tp:taxon-name-part>
                  <tp:taxon-name-part taxon-name-part-type="species" reg="dehiscens">dehiscens</tp:taxon-name-part></tp:taxon-name></italic>,
                    <italic><tp:taxon-name><tp:taxon-name-part taxon-name-part-type="genus" reg="Sinopoda">S.</tp:taxon-name-part>
                  <tp:taxon-name-part taxon-name-part-type="species" reg="erromena">erromena</tp:taxon-name-part></tp:taxon-name></italic> and
                    <italic><tp:taxon-name><tp:taxon-name-part taxon-name-part-type="genus" reg="Sinopoda">S.</tp:taxon-name-part>
                  <tp:taxon-name-part taxon-name-part-type="species" reg="yanlingensis">yanlingensis</tp:taxon-name-part></tp:taxon-name></italic> and finger-shaped in
                    <italic><tp:taxon-name><tp:taxon-name-part taxon-name-part-type="genus" reg="Sinopoda">S.</tp:taxon-name-part>
                  <tp:taxon-name-part taxon-name-part-type="species" reg="tumefacta">tumefacta</tp:taxon-name-part></tp:taxon-name></italic> and
                    <italic><tp:taxon-name><tp:taxon-name-part taxon-name-part-type="genus" reg="Sinopoda">S.</tp:taxon-name-part>
                  <tp:taxon-name-part taxon-name-part-type="species" reg="yaojingensis">yaojingensis</tp:taxon-name-part></tp:taxon-name></italic>) (cf. Fig. <xref ref-type="fig" rid="F6">6C</xref> and <xref ref-type="bibr" rid="B16">Zhang et al.
                2024</xref>: S13, fig. A13B, D, F, H, J, L).</p><fig id="F6" position="float" orientation="portrait"><object-id xmlns:xlink="http://www.w3.org/1999/xlink" content-type="doi" xlink:type="simple">10.3897/zookeys.1280.183824.figure6</object-id><object-id xmlns:xlink="http://www.w3.org/1999/xlink" content-type="zenodo_dep_id" xlink:type="simple">20456211</object-id><object-id xmlns:xlink="http://www.w3.org/1999/xlink" content-type="arpha" xlink:type="simple">A37999F3-2632-5F74-9229-48BC900946D1</object-id><label>Figure 6.</label><caption><p><italic><tp:taxon-name><tp:taxon-name-part taxon-name-part-type="genus" reg="Sinopoda">Sinopoda</tp:taxon-name-part>
                      <tp:taxon-name-part taxon-name-part-type="species" reg="kuan">kuan</tp:taxon-name-part></tp:taxon-name></italic> sp. nov., female
                  holotype, epigyne (<bold>A–C</bold>) and habitus (<bold>D, E</bold>).
                    <bold>A</bold>. Intact, ventral; <bold>B</bold>. Cleared and macerated, ventral;
                    <bold>C</bold>. Cleared and macerated, dorsal; <bold>D</bold>. Dorsal;
                    <bold>E</bold>. Ventral. Abbreviations: A = atrium; <abbrev xmlns:xlink="http://www.w3.org/1999/xlink" xlink:title="anterior band" xlink:type="simple">AB</abbrev> = anterior band; <abbrev xmlns:xlink="http://www.w3.org/1999/xlink" xlink:title="anterior margin of epigynal field" xlink:type="simple">amEF</abbrev> = anterior margin
                  of epigynal field; <abbrev xmlns:xlink="http://www.w3.org/1999/xlink" xlink:title="anterior margin of lateral lobes" xlink:type="simple">amLL</abbrev> = anterior margin of lateral lobes; <abbrev xmlns:xlink="http://www.w3.org/1999/xlink" xlink:title="fusion bubbles" xlink:type="simple">FB</abbrev> = fusion bubbles; <abbrev xmlns:xlink="http://www.w3.org/1999/xlink" xlink:title="fertilization duct" xlink:type="simple">FD</abbrev> = fertilization duct; <abbrev xmlns:xlink="http://www.w3.org/1999/xlink" xlink:title="glandular appendages" xlink:type="simple">GA</abbrev> = glandular appendages; <abbrev xmlns:xlink="http://www.w3.org/1999/xlink" xlink:title="internal ducts" xlink:type="simple">ID</abbrev> = internal ducts; <abbrev xmlns:xlink="http://www.w3.org/1999/xlink" xlink:title="lateral lobes" xlink:type="simple">LL</abbrev> = lateral lobes; <abbrev xmlns:xlink="http://www.w3.org/1999/xlink" xlink:title="lobal septum" xlink:type="simple">LS</abbrev> = lobal septum; <abbrev xmlns:xlink="http://www.w3.org/1999/xlink" xlink:title="membranous sac" xlink:type="simple">MS</abbrev> = membranous sac; <abbrev xmlns:xlink="http://www.w3.org/1999/xlink" xlink:title="posterior margin of lateral lobes" xlink:type="simple">pmLL</abbrev> = posterior margin
                  of lateral lobes; <abbrev xmlns:xlink="http://www.w3.org/1999/xlink" xlink:title="posterior part of spermathecae" xlink:type="simple">PP</abbrev>
                  = posterior part of spermathecae; <abbrev xmlns:xlink="http://www.w3.org/1999/xlink" xlink:title="sclerotised bulges" xlink:type="simple">SB</abbrev> = sclerotised bulges. Scale bars: 0.5 mm (<bold>A–C</bold>); 5 mm
                    (<bold>D, E</bold>).</p></caption><graphic xmlns:xlink="http://www.w3.org/1999/xlink" xlink:href="zookeys-1280-301_article-183824__-g006.jpg" id="oo_1661222.jpg" position="float" orientation="portrait" xlink:type="simple"><uri content-type="original_file" xlink:type="simple">https://binary.pensoft.net/fig/1661222</uri></graphic></fig></tp:treatment-sec><tp:treatment-sec sec-type="Description"><title>Description.</title><p><bold>Female (SZY002)</bold>. Total length 16.7. Carapace 7.7 long, 6.6 wide,
              anterior width 4.1. Opisthosoma 9.0 long, 5.2 wide. <bold><italic>Eye sizes and
                  interdistances</italic></bold>: <abbrev xmlns:xlink="http://www.w3.org/1999/xlink" xlink:title="anterior median eye" xlink:type="simple">AME</abbrev> 0.36, <abbrev xmlns:xlink="http://www.w3.org/1999/xlink" xlink:title="anterior lateral eye" xlink:type="simple">ALE</abbrev> 0.51,
                <abbrev xmlns:xlink="http://www.w3.org/1999/xlink" xlink:title="posterior median eye" xlink:type="simple">PME</abbrev> 0.38, <abbrev xmlns:xlink="http://www.w3.org/1999/xlink" xlink:title="posterior lateral eye" xlink:type="simple">PLE</abbrev> 0.47, <abbrev xmlns:xlink="http://www.w3.org/1999/xlink" xlink:title="distance between AMEs" xlink:type="simple">AME–AME</abbrev> 0.27, <abbrev xmlns:xlink="http://www.w3.org/1999/xlink" xlink:title="distance between AME and ALE" xlink:type="simple">AME–ALE</abbrev> 0.08, <abbrev xmlns:xlink="http://www.w3.org/1999/xlink" xlink:title="distance between PMEs" xlink:type="simple">PME–PME</abbrev> 0.35, <abbrev xmlns:xlink="http://www.w3.org/1999/xlink" xlink:title="distance between PME and PLE" xlink:type="simple">PME–PLE</abbrev> 0.44, <abbrev xmlns:xlink="http://www.w3.org/1999/xlink" xlink:title="distance between AME and PME" xlink:type="simple">AME–PME</abbrev> 0.49, <abbrev xmlns:xlink="http://www.w3.org/1999/xlink" xlink:title="distance between ALE and PLE" xlink:type="simple">ALE–PLE</abbrev> 0.45, <abbrev xmlns:xlink="http://www.w3.org/1999/xlink" xlink:title="clypeus height" xlink:type="simple">CH</abbrev><abbrev xmlns:xlink="http://www.w3.org/1999/xlink" xlink:title="anterior median eye" xlink:type="simple">AME</abbrev> 0.56, <abbrev xmlns:xlink="http://www.w3.org/1999/xlink" xlink:title="clypeus height" xlink:type="simple">CH</abbrev><abbrev xmlns:xlink="http://www.w3.org/1999/xlink" xlink:title="anterior lateral eye" xlink:type="simple">ALE</abbrev> 0.57.
                  <bold><italic>Spination</italic></bold>: palp: 131, 101, 2121, 1014; <abbrev xmlns:xlink="http://www.w3.org/1999/xlink" xlink:title="femur" xlink:type="simple">Fe</abbrev>: I–III 323, IV 321; <abbrev xmlns:xlink="http://www.w3.org/1999/xlink" xlink:title="patella" xlink:type="simple">Pa</abbrev>: I–IV 101; <abbrev xmlns:xlink="http://www.w3.org/1999/xlink" xlink:title="tibia" xlink:type="simple">Ti</abbrev>: I–II 1014, III–IV
              2026; <abbrev xmlns:xlink="http://www.w3.org/1999/xlink" xlink:title="metatarsus" xlink:type="simple">Mt</abbrev>: I–II 1014, III 2124, IV 3036.
                  <bold><italic>Measurements of palp and legs</italic></bold>: palp 11.4 (3,5, 1.7,
              2.5, 3.7), I 30.3 (8.7, 3.4, 8.1, 7.6, 2.5), II 33.0 (9.3, 3.9, 8.9, 8.3, 2.6), III
              28.1 (8.2, 3.4, 7.4, 6.9, 2.2), IV 31.2 (9.0, 3.3, 7.8, 8.5, 2.6). Cheliceral furrow
              with three anterior and four posterior teeth, and with ~58 denticles.</p><p><bold><italic>Colouration in ethanol</italic> (Fig. <xref ref-type="fig" rid="F6">6D,
                  E</xref>)</bold>. Carapace light to deep brown, centrally with Ψ-shaped markings
              behind posterior eyes, markings starting from behind <abbrev xmlns:xlink="http://www.w3.org/1999/xlink" xlink:title="posterior median eye" xlink:type="simple">PME</abbrev> and <abbrev xmlns:xlink="http://www.w3.org/1999/xlink" xlink:title="posterior lateral eye" xlink:type="simple">PLE</abbrev> almost reaching dark fovea,
              posteriorly with a light brown and ‘‿’-shaped submarginal transversal band; cervical
              groove and radial grooves distinct. Sternum bright yellow. Opisthosoma dorsally
              clothed with dense black setae, interspersed with irregular patches of reddish-brown
              integument; ventral opisthosoma grayish, uniformly coloured and lacking markings.</p><p><bold><italic>Epigyne</italic> (Fig. <xref ref-type="fig" rid="F6">6A–C</xref>)</bold>. Epigynal field c. 1.75× wider than long; anterior margin of
              epigynal field (<abbrev xmlns:xlink="http://www.w3.org/1999/xlink" xlink:title="anterior margin of epigynal field" xlink:type="simple">amEF</abbrev>)
              distinct, trilobate, medially slightly recurved-shaped like a symbol
<!--              Edit 1-->
              ‘⏜’,
              anterolaterally with two small v-shaped incisions that are separated by c. 8× widths;
              anterior bands (<abbrev xmlns:xlink="http://www.w3.org/1999/xlink" xlink:title="anterior band" xlink:type="simple">AB</abbrev>) reddish brown,
              originating at incisions, ascending and curved obliquely, more or less
              ‘╰╮’-shaped. Atrium (A) represented by two symmetrical, fusiform cavities
              divided by the lobal septum (<abbrev xmlns:xlink="http://www.w3.org/1999/xlink" xlink:title="lobal septum" xlink:type="simple">LS</abbrev>), medially
              and posteriorly delimited by anterior margins of lateral lobes (<abbrev xmlns:xlink="http://www.w3.org/1999/xlink" xlink:title="anterior margin of lateral lobes" xlink:type="simple">amLL</abbrev>), laterally bordered by
              sclerotised bulges (<abbrev xmlns:xlink="http://www.w3.org/1999/xlink" xlink:title="sclerotised bulges" xlink:type="simple">SB</abbrev>). Lobal
              septum (<abbrev xmlns:xlink="http://www.w3.org/1999/xlink" xlink:title="lobal septum" xlink:type="simple">LS</abbrev>) relatively wide, with the
              anterior keel about 1/3 width of epigynal plate (nearly as wide as atrial cavities),
              gradually widening posteriorly. Lateral lobes (<abbrev xmlns:xlink="http://www.w3.org/1999/xlink" xlink:title="lateral lobes" xlink:type="simple">LL</abbrev>) fused along a fovea on the central axis; lobal fovea nearly 2/3 length
              of epigynal plate, bearing three to four fusion bubbles (<abbrev xmlns:xlink="http://www.w3.org/1999/xlink" xlink:title="fusion bubbles" xlink:type="simple">FB</abbrev>) aligned along its length; anterior margins
              of lateral lobes (<abbrev xmlns:xlink="http://www.w3.org/1999/xlink" xlink:title="anterior margin of lateral lobes" xlink:type="simple">amLL</abbrev>) distinctly procurved and clearly delimited, arc-shaped; posterior
              margins of lateral lobes (<abbrev xmlns:xlink="http://www.w3.org/1999/xlink" xlink:title="posterior margin of lateral lobes" xlink:type="simple">pmLL</abbrev>) slightly procurved and bilobed, with a small median incision.
              Internal ducts (<abbrev xmlns:xlink="http://www.w3.org/1999/xlink" xlink:title="internal ducts" xlink:type="simple">ID</abbrev>) with diameter
              approximately 1/10 width of epigynal plate, running parallel along median line,
              diverging distinctly anteriorly and posteriorly. Glandular appendages (<abbrev xmlns:xlink="http://www.w3.org/1999/xlink" xlink:title="glandular appendages" xlink:type="simple">GA</abbrev>) relatively long, c. 4/5 length of
              internal ducts (<abbrev xmlns:xlink="http://www.w3.org/1999/xlink" xlink:title="internal ducts" xlink:type="simple">ID</abbrev>), slightly swollen
              proximally and distally, narrowed medially, shaped like a peanut, descending
              obliquely, distally directed posterolaterally. Posterior parts of spermathecae
                (<abbrev xmlns:xlink="http://www.w3.org/1999/xlink" xlink:title="posterior part of spermathecae" xlink:type="simple">PP</abbrev>) slightly swollen,
              partly obscured by membranous sac (<abbrev xmlns:xlink="http://www.w3.org/1999/xlink" xlink:title="membranous sac" xlink:type="simple">MS</abbrev>)
              in dorsal view, separated by c. 2× diameters. Fertilization ducts (<abbrev xmlns:xlink="http://www.w3.org/1999/xlink" xlink:title="fertilization duct" xlink:type="simple">FD</abbrev>) acicular and curved, arising
              postero-laterally from spermathecae. Membranous sac (<abbrev xmlns:xlink="http://www.w3.org/1999/xlink" xlink:title="membranous sac" xlink:type="simple">MS</abbrev>) between fertilization ducts, nearly
              disc-shaped.</p></tp:treatment-sec><tp:treatment-sec sec-type="Distribution"><title>Distribution.</title><p>Known only from the type locality (Fig. <xref ref-type="fig" rid="F1">1</xref>).</p></tp:treatment-sec><tp:treatment-sec><!--Section generated to contain objects referenced in tp:taxon-treatment.--><fig id="F1" position="float" orientation="portrait"><object-id xmlns:xlink="http://www.w3.org/1999/xlink" content-type="doi" xlink:type="simple">10.3897/zookeys.1280.183824.figure1</object-id><object-id xmlns:xlink="http://www.w3.org/1999/xlink" content-type="zenodo_dep_id" xlink:type="simple">20456199</object-id><object-id xmlns:xlink="http://www.w3.org/1999/xlink" content-type="arpha" xlink:type="simple">9136B880-2A4F-5047-BCBB-74326538E7F8</object-id><label>Figure 1.</label><caption><p>Locality of Honghe Hani and Yi Autonomous Prefecture (<bold>A</bold>) and distribution
            records (<bold>B</bold>) of <italic><tp:taxon-name><tp:taxon-name-part taxon-name-part-type="genus" reg="Sinopoda">Sinopoda</tp:taxon-name-part></tp:taxon-name></italic> species in Honghe
            Prefecture.</p></caption><graphic xmlns:xlink="http://www.w3.org/1999/xlink" xlink:href="zookeys-1280-301_article-183824__-g001.jpg" id="oo_1661217.jpg" position="float" orientation="portrait" xlink:type="simple"><uri content-type="original_file" xlink:type="simple">https://binary.pensoft.net/fig/1661217</uri></graphic></fig></tp:treatment-sec><ref-list><ref id="B16"><mixed-citation xmlns:xlink="http://www.w3.org/1999/xlink" xlink:type="simple">Zhang H, Zhong Y, Zhu Y, Wang K, Yan C, Agnarsson I, Liu J (2024) The
          evolutionary history of <italic><tp:taxon-name><tp:taxon-name-part taxon-name-part-type="genus">Sinopoda</tp:taxon-name-part></tp:taxon-name></italic>
          spiders (<tp:taxon-name><tp:taxon-name-part taxon-name-part-type="family">Sparassidae</tp:taxon-name-part></tp:taxon-name>: <tp:taxon-name><tp:taxon-name-part taxon-name-part-type="subfamily">Heteropodinae</tp:taxon-name-part></tp:taxon-name>):
          out of the Himalayas and down the mountain slopes. Ecography 11: e06873. <ext-link xlink:type="simple" ext-link-type="doi" xlink:href="10.1111/ecog.06873">https://doi.org/10.1111/ecog.06873</ext-link></mixed-citation></ref></ref-list></tp:taxon-treatment>
