# Supplementary material for: Huntsman spiders of the genus Sinopoda (Araneae, Sparassidae, Heteropodinae) from the Honghe Hani and Yi Autonomous Prefecture, southwestern China, with descriptions of two new species
Source: Zookeys. 2026 May 28;1280:301–20. doi: 10.3897/zookeys.1280.183824 (PMC13393487; doi:10.3897/zookeys.1280.183824)
Supplement: XML Treatment for Sinopoda tengchongensis [file zookeys.1280.183824-treatment4.xml]

<!DOCTYPE tp:taxon-treatment
  PUBLIC "-//TaxonX//DTD Taxonomic Treatment Publishing DTD v0 20100105//EN" "tax-treatment-NSO.dtd">
<tp:taxon-treatment xmlns:tp="http://www.plazi.org/taxpub"><tp:treatment-meta><kwd-group><label>Taxon classification</label><kwd>
                <named-content content-type="kingdom">Animalia</named-content>
              </kwd><kwd>
                <named-content content-type="order">Araneae</named-content>
              </kwd><kwd>
                <named-content content-type="family">Sparassidae</named-content>
              </kwd></kwd-group><mixed-citation publication-type="journal"><person-group><name><surname>Zhang</surname><given-names>Chengwen</given-names></name><name><surname>Xing</surname><given-names>Yuanqian</given-names></name><name><surname>Zhong</surname><given-names>Yang</given-names></name><name><surname>Yu</surname><given-names>Hao</given-names></name></person-group><article-title>Huntsman spiders of the genus <italic><tp:taxon-name><tp:taxon-name-part taxon-name-part-type="genus" reg="Sinopoda">Sinopoda</tp:taxon-name-part></tp:taxon-name></italic>
              (<tp:taxon-name><tp:taxon-name-part taxon-name-part-type="order" reg="Araneae">Araneae</tp:taxon-name-part></tp:taxon-name>, <tp:taxon-name><tp:taxon-name-part taxon-name-part-type="family" reg="Sparassidae">Sparassidae</tp:taxon-name-part></tp:taxon-name>, <tp:taxon-name><tp:taxon-name-part taxon-name-part-type="subfamily" reg="Heteropodinae">Heteropodinae</tp:taxon-name-part></tp:taxon-name>) from the Honghe Hani and Yi
          Autonomous Prefecture, southwestern China, with descriptions of two new
          species</article-title><source>Zookeys</source><day>28</day><month>05</month><year>2026</year><volume>1280</volume><fpage>301</fpage><lpage>320</lpage><pub-id pub-id-type="doi">10.3897/zookeys.1280.183824</pub-id></mixed-citation></tp:treatment-meta><tp:nomenclature><tp:taxon-name><object-id xmlns:xlink="http://www.w3.org/1999/xlink" content-type="arpha" xlink:type="simple">7A6DB3FF-54F4-5850-90A4-034A85F5BB01</object-id>
              <tp:taxon-name-part taxon-name-part-type="genus" reg="Sinopoda">Sinopoda</tp:taxon-name-part>
              <tp:taxon-name-part taxon-name-part-type="species" reg="tengchongensis">tengchongensis</tp:taxon-name-part>
            </tp:taxon-name><tp:taxon-authority>Fu &amp; Zhu, 2008</tp:taxon-authority><xref ref-type="fig" rid="F1">Figs 1</xref><xref ref-type="fig" rid="F7">, 7</xref><xref ref-type="fig" rid="F8">, 8</xref><tp:nomenclature-citation-list><tp:nomenclature-citation><tp:taxon-name><tp:taxon-name-part taxon-name-part-type="genus" reg="Sinopoda">Sinopoda</tp:taxon-name-part>
                  <tp:taxon-name-part taxon-name-part-type="species" reg="tengchongensis">tengchongensis</tp:taxon-name-part></tp:taxon-name><comment> Fu &amp; Zhu, 2008: 63, figs 1–5 (♂♀); <xref ref-type="bibr" rid="B3">Grall and Jäger 2020</xref>: 66, figs 43a–c, 65g–h (♂).</comment></tp:nomenclature-citation></tp:nomenclature-citation-list></tp:nomenclature><tp:treatment-sec sec-type="Material examined"><title>Material examined.</title><p>1♂, 1♀ (<abbrev xmlns:xlink="http://www.w3.org/1999/xlink" xlink:title="Centre for Behavioral Ecology and Evolution" xlink:type="simple">CBEE</abbrev>), China: • Yunnan Pro.: Honghe Hani and Yi Autonomous Prefecture,
              Gejiu City, Laoyinshan <abbrev xmlns:xlink="http://www.w3.org/1999/xlink" xlink:title="metatarsus" xlink:type="simple">Mt</abbrev>., <named-content xmlns:xlink="http://www.w3.org/1999/xlink" content-type="dwc:verbatimCoordinates" xlink:type="simple">23.36°N, 103.36°E</named-content>, c. 1955 m,
              by hand, 29 X 2015, Y. Zhong &amp; Y. Zhu leg.</p></tp:treatment-sec><tp:treatment-sec sec-type="Diagnosis and description"><title>Diagnosis and description.</title><p>See <xref ref-type="bibr" rid="B2">Fu and Zhu (2008)</xref> and <xref ref-type="bibr" rid="B3">Grall and Jäger (2020)</xref>. Male palp as in Fig. <xref ref-type="fig" rid="F7">7A–D</xref>, epigyne as in Fig. <xref ref-type="fig" rid="F7">7E, F</xref>,
              habitus as in Fig. <xref ref-type="fig" rid="F8">8A–D</xref>.</p><fig id="F7" position="float" orientation="portrait"><object-id xmlns:xlink="http://www.w3.org/1999/xlink" content-type="doi" xlink:type="simple">10.3897/zookeys.1280.183824.figure7</object-id><object-id xmlns:xlink="http://www.w3.org/1999/xlink" content-type="zenodo_dep_id" xlink:type="simple">20456214</object-id><object-id xmlns:xlink="http://www.w3.org/1999/xlink" content-type="arpha" xlink:type="simple">8F8FB348-8FB4-5116-B2D2-1A2A2ECD7F19</object-id><label>Figure 7.</label><caption><p><italic><tp:taxon-name><tp:taxon-name-part taxon-name-part-type="genus" reg="Sinopoda">Sinopoda</tp:taxon-name-part>
                      <tp:taxon-name-part taxon-name-part-type="species" reg="tengchongensis">tengchongensis</tp:taxon-name-part></tp:taxon-name></italic>, materials
                  from Honghe, male palp (<bold>A–C</bold>), palpal tibia (<bold>D</bold>) and
                  epigyne (<bold>E, F</bold>). <bold>A</bold>. Prolateral; <bold>B, E</bold>.
                  Ventral; <bold>C</bold>. Retrolateral; <bold>D</bold>. Dorsoretrolateral;
                    <bold>F</bold>. Dorsal. Abbreviations: A = atrium; <abbrev xmlns:xlink="http://www.w3.org/1999/xlink" xlink:title="anterior band" xlink:type="simple">AB</abbrev> = anterior band; <abbrev xmlns:xlink="http://www.w3.org/1999/xlink" xlink:title="anterior margin of epigynal field" xlink:type="simple">amEF</abbrev> = anterior margin
                  of epigynal field; <abbrev xmlns:xlink="http://www.w3.org/1999/xlink" xlink:title="anterior margin of lateral lobes" xlink:type="simple">amLL</abbrev> = anterior margin of lateral lobes; C = conductor; <abbrev xmlns:xlink="http://www.w3.org/1999/xlink" xlink:title="cymbial bulge" xlink:type="simple">CB</abbrev> = cymbial bulge; <abbrev xmlns:xlink="http://www.w3.org/1999/xlink" xlink:title="cymbium" xlink:type="simple">Cy</abbrev> = cymbium; <abbrev xmlns:xlink="http://www.w3.org/1999/xlink" xlink:title="dorsal branch of RTA" xlink:type="simple">dRTA</abbrev> = dorsal branch of <abbrev xmlns:xlink="http://www.w3.org/1999/xlink" xlink:title="retrolateral apophysis" xlink:type="simple">RTA</abbrev>; <abbrev xmlns:xlink="http://www.w3.org/1999/xlink" xlink:title="embolic apophysis" xlink:type="simple">EA</abbrev> = embolic apophysis; <abbrev xmlns:xlink="http://www.w3.org/1999/xlink" xlink:title="embolic base" xlink:type="simple">EB</abbrev> = embolic base; <abbrev xmlns:xlink="http://www.w3.org/1999/xlink" xlink:title="embolus" xlink:type="simple">Em</abbrev> = embolus; <abbrev xmlns:xlink="http://www.w3.org/1999/xlink" xlink:title="embolic tip" xlink:type="simple">ET</abbrev> = embolic tip; <abbrev xmlns:xlink="http://www.w3.org/1999/xlink" xlink:title="fertilization duct" xlink:type="simple">FD</abbrev>
                  = fertilization duct; <abbrev xmlns:xlink="http://www.w3.org/1999/xlink" xlink:title="glandular appendages" xlink:type="simple">GA</abbrev> =
                  glandular appendages; <abbrev xmlns:xlink="http://www.w3.org/1999/xlink" xlink:title="internal ducts" xlink:type="simple">ID</abbrev> = internal
                  ducts; <abbrev xmlns:xlink="http://www.w3.org/1999/xlink" xlink:title="lateral lobes" xlink:type="simple">LL</abbrev> = lateral lobes; <abbrev xmlns:xlink="http://www.w3.org/1999/xlink" xlink:title="lobal septum" xlink:type="simple">LS</abbrev> = lobal septum; <abbrev xmlns:xlink="http://www.w3.org/1999/xlink" xlink:title="membranous sac" xlink:type="simple">MS</abbrev> = membranous sac; <abbrev xmlns:xlink="http://www.w3.org/1999/xlink" xlink:title="posterior margin of lateral lobes" xlink:type="simple">pmLL</abbrev> = posterior margin
                  of lateral lobes; <abbrev xmlns:xlink="http://www.w3.org/1999/xlink" xlink:title="posterior part of spermathecae" xlink:type="simple">PP</abbrev>
                  = posterior part of spermathecae; <abbrev xmlns:xlink="http://www.w3.org/1999/xlink" xlink:title="sclerotised bulges" xlink:type="simple">SB</abbrev> = sclerotised bulges; <abbrev xmlns:xlink="http://www.w3.org/1999/xlink" xlink:title="spermophor" xlink:type="simple">Sp</abbrev>
                  = spermophor; <abbrev xmlns:xlink="http://www.w3.org/1999/xlink" xlink:title="subtegulum" xlink:type="simple">St</abbrev> = subtegulum; T =
                  tegulum; <abbrev xmlns:xlink="http://www.w3.org/1999/xlink" xlink:title="tibia" xlink:type="simple">Ti</abbrev> = palpal tibia; <abbrev xmlns:xlink="http://www.w3.org/1999/xlink" xlink:title="ventral branch of RTA" xlink:type="simple">vRTA</abbrev> = ventral branch of <abbrev xmlns:xlink="http://www.w3.org/1999/xlink" xlink:title="retrolateral apophysis" xlink:type="simple">RTA</abbrev>. Scale bars: 0.5 mm
                    (<bold>A–F</bold>).</p></caption><graphic xmlns:xlink="http://www.w3.org/1999/xlink" xlink:href="zookeys-1280-301_article-183824__-g007.jpg" id="oo_1661223.jpg" position="float" orientation="portrait" xlink:type="simple"><uri content-type="original_file" xlink:type="simple">https://binary.pensoft.net/fig/1661223</uri></graphic></fig><fig id="F8" position="float" orientation="portrait"><object-id xmlns:xlink="http://www.w3.org/1999/xlink" content-type="doi" xlink:type="simple">10.3897/zookeys.1280.183824.figure8</object-id><object-id xmlns:xlink="http://www.w3.org/1999/xlink" content-type="zenodo_dep_id" xlink:type="simple">20456216</object-id><object-id xmlns:xlink="http://www.w3.org/1999/xlink" content-type="arpha" xlink:type="simple">6F461FD9-0F65-5CEE-B764-205196D9FB0D</object-id><label>Figure 8.</label><caption><p><italic><tp:taxon-name><tp:taxon-name-part taxon-name-part-type="genus" reg="Sinopoda">Sinopoda</tp:taxon-name-part>
                      <tp:taxon-name-part taxon-name-part-type="species" reg="tengchongensis">tengchongensis</tp:taxon-name-part></tp:taxon-name></italic>, materials
                  from Honghe, male habitus (<bold>A, B</bold>) and female habitus (<bold>C,
                    D</bold>). <bold>A, C</bold>. Dorsal; <bold>B, D</bold>. Ventral. Scale bars: 5
                  mm (<bold>A–D</bold>).</p></caption><graphic xmlns:xlink="http://www.w3.org/1999/xlink" xlink:href="zookeys-1280-301_article-183824__-g008.jpg" id="oo_1661224.jpg" position="float" orientation="portrait" xlink:type="simple"><uri content-type="original_file" xlink:type="simple">https://binary.pensoft.net/fig/1661224</uri></graphic></fig></tp:treatment-sec><tp:treatment-sec sec-type="Distribution"><title>Distribution.</title><p>China (Yunnan, Hunan, Hainan), Thailand (Phrae). Distribution record in Honghe as in
              Fig. <xref ref-type="fig" rid="F1">1B</xref></p></tp:treatment-sec><tp:treatment-sec><!--Section generated to contain objects referenced in tp:taxon-treatment.--><fig id="F1" position="float" orientation="portrait"><object-id xmlns:xlink="http://www.w3.org/1999/xlink" content-type="doi" xlink:type="simple">10.3897/zookeys.1280.183824.figure1</object-id><object-id xmlns:xlink="http://www.w3.org/1999/xlink" content-type="zenodo_dep_id" xlink:type="simple">20456199</object-id><object-id xmlns:xlink="http://www.w3.org/1999/xlink" content-type="arpha" xlink:type="simple">9136B880-2A4F-5047-BCBB-74326538E7F8</object-id><label>Figure 1.</label><caption><p>Locality of Honghe Hani and Yi Autonomous Prefecture (<bold>A</bold>) and distribution
            records (<bold>B</bold>) of <italic><tp:taxon-name><tp:taxon-name-part taxon-name-part-type="genus" reg="Sinopoda">Sinopoda</tp:taxon-name-part></tp:taxon-name></italic> species in Honghe
            Prefecture.</p></caption><graphic xmlns:xlink="http://www.w3.org/1999/xlink" xlink:href="zookeys-1280-301_article-183824__-g001.jpg" id="oo_1661217.jpg" position="float" orientation="portrait" xlink:type="simple"><uri content-type="original_file" xlink:type="simple">https://binary.pensoft.net/fig/1661217</uri></graphic></fig></tp:treatment-sec><ref-list><ref id="B3"><mixed-citation xmlns:xlink="http://www.w3.org/1999/xlink" xlink:type="simple">Grall E, Jäger P (2020) Forty-seven new species of
                <italic><tp:taxon-name><tp:taxon-name-part taxon-name-part-type="genus">Sinopoda</tp:taxon-name-part></tp:taxon-name></italic> from Asia with a
          considerable extension of the distribution range to the south and description of a new
          species group (<tp:taxon-name><tp:taxon-name-part taxon-name-part-type="family">Sparassidae</tp:taxon-name-part></tp:taxon-name>: <tp:taxon-name><tp:taxon-name-part taxon-name-part-type="subfamily">Heteropodinae</tp:taxon-name-part></tp:taxon-name>).
          Zootaxa 4797(1): 1–101. <ext-link xlink:type="simple" ext-link-type="doi" xlink:href="10.11646/zootaxa.4797.1.1">https://doi.org/10.11646/zootaxa.4797.1.1</ext-link></mixed-citation></ref><ref id="B2"><mixed-citation xmlns:xlink="http://www.w3.org/1999/xlink" xlink:type="simple">Fu YN, Zhu MS (2008) A new species of the genus
                <italic><tp:taxon-name><tp:taxon-name-part taxon-name-part-type="genus">Sinopoda</tp:taxon-name-part></tp:taxon-name></italic> from China
              (<tp:taxon-name><tp:taxon-name-part taxon-name-part-type="order">Araneae</tp:taxon-name-part></tp:taxon-name>, <tp:taxon-name><tp:taxon-name-part taxon-name-part-type="family">Sparassidae</tp:taxon-name-part></tp:taxon-name>). Acta
          Arachnologica 57(2): 63–64. <ext-link xlink:type="simple" ext-link-type="doi" xlink:href="10.2476/asjaa.57.63">https://doi.org/10.2476/asjaa.57.63</ext-link></mixed-citation></ref></ref-list></tp:taxon-treatment>
